# Supplementary material for: Toxoplasma gondii and a Cancer Biology Dichotomy: A Systematic Review of Experimental Studies of Its Antitumor and Pro-Tumor Effects
Source: Pathogens. 2026 Mar 26;15(4):351. doi: 10.3390/pathogens15040351 (PMC13118916; doi:10.3390/pathogens15040351)
Supplement: Supplementary file 1 [file pathogens-15-00351-s001.zip]

Archive with 1 entries (1 files):
- pathogens-4183317-supplementary.xlsx
