# Supplementary material for: Toxoplasma gondii and a Cancer Biology Dichotomy: A Systematic Review of Experimental Studies of Its Antitumor and Pro-Tumor Effects
Source: Pathogens. 2026 Mar 26;15(4):351. doi: 10.3390/pathogens15040351 (PMC13118916; doi:10.3390/pathogens15040351)
Supplement: Supplementary file 1 [file pathogens-15-00351-s001.zip › pathogens-4183317-supplementary.xlsx]

## Sheet: Sheet1
	Group (Antitumor, Protumor, or Signaling)		Mechanistic group categories	N	Year	Study	Summary-Infection Type /Experimental Model	T.gondii (type of Strain/Parasite antigen)	Type of infection category (Wild type strain, Attenuated strain, Parasite antigen, other)	Stage of Infection (Acute, Chronic, Non Infectious material, Not applicable/in vitro infection)	Experimental Model (Tumor, Non tumor model, Signaling pathway analysis pertinent to carcinogenesis)	In vivo/In vitro model	Cancer Model	Summary-Mechanistic pathway		Vignettes (mechanistic details)
1	Antitumor	1	INNATE AND ADAPTIVE IMMUNE ACTIVATION / REVERSAL OF TME IMMUNOSUPPRESSION	1	1971	Hibbs/Remington 1971	Sulfadiazine-treated acute T. gondii infection; mammary carcinoma, AKR leukemia, Friend leukemia, leukemia and sarcoma model	Sulfadiazine-treated T. gondii	Wild type strain	acute-wild type	tumor model	animal	mammary carcinoma, AKR leukemia, Friend leukemia, leukemia and sarcoma model	Sulfadiazine treated acute T.gondii infection activated macrophage-driven nonspecific cytotoxicity, through a nonphagocytic mechanism, delaying and reducing tumor growth.		STATEMENT: Sulfadiazine-treated acute T. gondii infection confers resistance to murine autochthonous and transplantable neoplasms, including mammary carcinoma, AKR leukemia, Friend leukemia, leukemia and Sarcoma models. This resistance was characterized by prolonged survival or decreased incidence of tumor development or both //The mechanism(s) of resistance to tumors observed in the mice infecte…
1	Antitumor	1	INNATE AND ADAPTIVE IMMUNE ACTIVATION / REVERSAL OF TME IMMUNOSUPPRESSION	2	1977	Conley 1977	Sulfadiazine-treated acute T.gondii infection (type I RH strain); intracerebral ependymoblastoma mouse model	Sulfadiazine-treated T.gondii	Wild type strain	acute-wild type	tumor model	animal	ependymoblastoma mouse model	Sulfadiazine-treated acute T.gondii infection recruited activated microglia/macrophages that restricted intracerebral tumor expansion.		STATEMENT:Sulfadiazine-treated acute T. gondii infection inhibits intracerebral ependymoblastoma tumor growth// In the T.gondii infected mice, the inflammatory response that was already present prior to tumor inoculation may have been an important prerequisite for both the observed inflammatory response and the inhibition of subsequent tumor growth and increased tumor necrosis....Intermittent rup…
1	Antitumor	1	INNATE AND ADAPTIVE IMMUNE ACTIVATION / REVERSAL OF TME IMMUNOSUPPRESSION	3	1984	Kamiyama 1984	Acute Type II Beverley strain infection; NK-deficient mouse lymphoma model	Type II Beverley strain	Wild type strain	acute-wild type	tumor model	animal	lymphoma mouse model	Acute T.gondii infection restored NK cytotoxicity via IFN-dependent signaling.		STATEMENT: Acute T. gondii infection induced a marked augmentation in activity of splenic NK cells against lymphoma YAC targets when beige mice were infected with T.gondii, and their splenic and peritoneal natural killer cells were assayed against YAC-1 lymphoma (NK-YAC) targets... the T.gondii augmentation of the activity of splenic NK cells involves both IFN-a/b and IFN-γ // Previously the auth…
1	Antitumor	1	INNATE AND ADAPTIVE IMMUNE ACTIVATION / REVERSAL OF TME IMMUNOSUPPRESSION	4	1985	Suzuki 1985	Parasite antigens (formalin-fixed tachyzoites) exposure; mouse Lewis Lung Carcinoma model	Parasite antigens (formalin-fixed tachyzoites)	Parasite antigens	non infectious material	tumor model	animal	Lewis Lung carcinoma mouse model	Formalin fixed tachyzoites altered macrophage responses and tumor behavior,through stimulation of a delayed type hypersensitivity reaction and activation of macrophages to inhibit tumor growth		STATEMENT:Formalin-fixed Toxoplasma gondii organisms stimulate a delayed-type hypersensitivity reaction and activate macrophages to inhibit tumor growth, showing promise as a potential immunotherapeutic strategy for cancer.//Formalin-fixed Toxoplasma gondii organisms (f-Tp) showed significant antitumor effects in Toxoplasma-infected mice with Lewis lung carcinoma. Intralesional injection of f-Tp …
1	Antitumor	1	INNATE AND ADAPTIVE IMMUNE ACTIVATION / REVERSAL OF TME IMMUNOSUPPRESSION	5	1986	Suzuki 1986	Parasite antigens (formalin-fixed tachyzoites) exposure; EL-4 lymphoma model	Parasite antigens (formalin-fixed tachyzoites)	Parasite antigens	non infectious material	tumor model	animal	lymphoma EL-4 animal model	Antigen alone activated macrophage/NK responses and suppressed lymphoma growth.		STATEMENT: Formalin-fixed Toxoplasma gondii (f-Tp) induces a strong antitumor immune response in Toxoplasma-infected mice, surpassing the effects of live BCG. These findings highlight f-Tp’s potential as an immunotherapeutic agent, possibly by stimulating activated macrophages and polymorphonuclear leukocytes. Further research is needed to explore its clinical applications in cancer immunotherapy…
1	Antitumor	1	INNATE AND ADAPTIVE IMMUNE ACTIVATION / REVERSAL OF TME IMMUNOSUPPRESSION	6	1989	Saito 1989	Parasite antigens (Toxoplasma lysate antigens-TLA); sarcoma mouse models (S-180, Meth A)	Parasite antigens (Toxoplasma Lysate Antigens-TLA)	Parasite antigens	non infectious material	tumor model	animal	sarcoma mouse models (S-180, Meth A)	TLA enhanced macrophage phagocytosis and inhibited tumor growth.		STATEMENT: Toxoplasma lysate antigen stimulates T-cell and macrophage responses, inhibits tumor cell multiplication, and enhances survival, showcasing its potential as an effective biological response modifier for cancer treatment.//Toxoplasma gondii lysate antigen (TLA) was found to significantly suppress the growth of both allogeneic (S-180) and syngeneic (Meth A) tumors in mice. TLA enhanced t…
1	Antitumor	1	INNATE AND ADAPTIVE IMMUNE ACTIVATION / REVERSAL OF TME IMMUNOSUPPRESSION	7	1990	Yang 1990	Parasite antigens (Toxoplasma lysate antigens-TLA); feline lymphoma co-culture model	Parasite antigens (Toxoplasma Lysate Antigens-TLA)	Parasite antigens	non infectious material	tumor model	animal	feline lymphoma animal model	TLA increased cytotoxic leukocyte activity and interferon-like responses.		STATEMENT Toxoplasma antigen appears to stimulate immune cell activity, improving their cytotoxicity against FeLV-positive lymphoma cells, which may have implications for enhancing natural immune defenses.//The toxoplasma lysate antigen (TLA) can enhance immune cell activity in targeting lymphoma associated with feline leukemia virus (FeLV). The antigen stimulates cytotoxic responses in immune ce…
1	Antitumor	1	INNATE AND ADAPTIVE IMMUNE ACTIVATION / REVERSAL OF TME IMMUNOSUPPRESSION	8	1992	Miyahara 1992 a (mouse model)	Parasite antigens (Toxoplasma lysate antigens-TLA); methylcholanthrene-induced mouse sarcoma model	Parasite antigens (Toxoplasma Lysate Antigens-TLA)	Parasite antigens	non infectious material	tumor model	animal	sarcoma mouse model	Repeated TLA enhanced macrophage/lymphocyte cytotoxicity and reduced tumor volume.		STATEMENT: Toxoplasma antigen stimulates immune cell cytotoxicity and induces apoptosis in tumor cells, highlighting its potential as an immunotherapeutic tool for cancer treatment.//Toxoplasma lysate antigen (TLA) can suppress tumor growth by enhancing immune responses and directly inducing tumor cell death. TLA increases the cytotoxic activity of immune cells, enabling them to target and destro…
1	Antitumor	1	INNATE AND ADAPTIVE IMMUNE ACTIVATION / REVERSAL OF TME IMMUNOSUPPRESSION	9	1992	Miyahara 1992 b (rat model)	Parasite antigens (Toxoplasma lysate antigen-TLA); methylcholanthrene-induced rat sarcoma model	Parasite antigens (Toxoplasma Lysate Antigens-TLA)	Parasite antigens	non infectious material	tumor model	animal	sarcoma rat model	TLA delayed tumor growth and boosted systemic cytotoxic immune responses.		STATEMENT: Toxoplasma lysate antigen (TLA) suppresses tumor growth in MC-induced tumors in rats, indicating a potential role in immunotherapy//Toxoplasma lysate antigen (TLA) exhibited antitumor activity against methylcholanthrene (MC)-induced tumors in rats. Tumor growth inhibition was most prominent in the early stages, with TLA delaying tumor formation when administered before tumor appearance…
1	Antitumor	1	INNATE AND ADAPTIVE IMMUNE ACTIVATION / REVERSAL OF TME IMMUNOSUPPRESSION	10	2009	Darani 2009	Parasite antigens (Toxoplasma lysate antigens-TLA); WEHI-164 fibrosarcoma mouse model	Parasite antigens (Toxoplasma Lysate Antigens-TLA)	Parasite antigens	non infectious material	tumor model	animal	fibrosarcoma WEHI-164 mouse model	TLA slowed tumor growth potentially mediated through immune responses		STATEMENT: T. gondii parasites ...inhibited tumor growth in the fibrosarcoma mouse model.// The antigens of Toxoplasma gondii... were tested for their ability to inhibit tumor growth in a mouse fibrosarcoma model. In mice injected with antigen, tumor size was significantly reduced compared to control mice...These results suggest parasite antigens may have antitumor properties, potentially mediate…
1	Antitumor	1	INNATE AND ADAPTIVE IMMUNE ACTIVATION / REVERSAL OF TME IMMUNOSUPPRESSION	11	2009	Motamedi 2009	Parasite antigen (Toxoplasma lysate antigens-TLA-pulsed dendritic cell vaccine; fibrosarcoma mouse model	Parasite antigens (Toxoplasma Lysate Antigens-TLA)	Parasite antigens	non infectious material	tumor model	animal	fibrosarcoma mouse model	TLA injection in DC enhanced IL-12 and CD8⁺ activation.		STATEMENT: Toxoplasma gondii antigens can enhance dendritic cell maturation and Th1-driven antitumor immunity, supporting their potential application in dendritic cell-based cancer immunotherapy//Dendritic cells (DCs) matured in the presence of Toxoplasma gondii lysate demonstrated significant antitumor effects in a murine fibrosarcoma model. These DCs produced high levels of IL-12, a key cytokin…
1	Antitumor	1	INNATE AND ADAPTIVE IMMUNE ACTIVATION / REVERSAL OF TME IMMUNOSUPPRESSION	12	2013	Baird 2013	Attenuated ΔCPS (avirulent non replicating uracil auxotroph strain-NRUA) strain; ID8-VEGF ovarian cancer mouse model	Attenuated ΔCPS (avirulent non replicating uracil auxotroph strain-NRUA) mutant strain	Attenutated mutant strain /Innactivated strain	acute-mutant	tumor model	animal	ovarian cancer ID8-VEGF mouse model	ΔCPS reversed tumor immunosuppression via IL-12/IFN-γ and restoration of the ability to trigger potent antitumor CD8+ T-cell responses		STATEMENT: Immunochemotherapeutic applications of avirulent T.gondii strain might be broadly useful to reawaken natural immunity in the highly immunosuppressive microenvironment of most solid tumors...Avirulent T.gondii strain (cps) generates therapeutic antitumor immunity in ovarian cancer by reversing the immunosuppression// Ovarian tumor cells (CD11c+) invaded by avirulent T.gondii strain were…
1	Antitumor	1	INNATE AND ADAPTIVE IMMUNE ACTIVATION / REVERSAL OF TME IMMUNOSUPPRESSION	13	2013	Fox 2013	Attenuated ΔCPS strain; melanoma and ovarian tumor mouse models	Attenuated ΔCPS mutantn strain	Attenutated mutant strain /Innactivated strain	acute-mutant	tumor model	animal	melanoma and ovarian tumor mouse models	ΔCPS attenuated strain reactivated anergic T cells and induced durable tumor regression.		STATEMENT: Attenuated non-replicating attenuated Toxoplasma gondii uracil auxotrophs reverses tumor-associated immunosuppression and activate tumor-targeting immune responses... can be safely delivered as anticancer immunotherapeutics... This strategy exerted remarkable therapeutic activity in murine models of melanoma and ovarian carcinoma, and holds broad potential for the development of novel,…
1	Antitumor	1	INNATE AND ADAPTIVE IMMUNE ACTIVATION / REVERSAL OF TME IMMUNOSUPPRESSION	14	2015	Boghozian 2015	Parasite antigens (Soluble tachyzoite antigens- STAgs) protein fractions; B16-F10 melanoma mouse model	Parasite antigens (Soluble tachyzoite antigens- STAgs)	Parasite antigens	non infectious material	tumor model	animal	melanoma B16-F10 mouse model	Toxoplasma protein fractions (A1 and C14) activated dendritic cells, promoted Th1 immune responses and slowed melanoma growth.		STATEMENT: Two protein fractions of T.gondii are able to mature DCs more efficiently and can induce potent immune responses in tumor-bearing mice, which lead to retarded tumor growth and prolonged surviva// The study aimed to find the most effective protein components of T. gondii which are able to mature DCs and consequently instruct immune responses in tumor-bearing mice. Soluble tachyzoite ant…
1	Antitumor	1	INNATE AND ADAPTIVE IMMUNE ACTIVATION / REVERSAL OF TME IMMUNOSUPPRESSION	15	2015	Sanders 2015	Attenuated ΔCPS strain; pancreatic adenocarcinoma mouse model	Attenuated ΔCPS mutant strain	Attenutated mutant strain /Innactivated strain	acute-mutant	tumor model	animal	pancreatic adenocarcinoma mouse model	ΔCPS strain decreased tumor associated macrophages (TAMs), markedly increased dendritic cell infiltration, boosted the production of IL12, increased CD4+ and CD8+ T-cell infiltration into the tumor microenvironment (TME),and activated tumor-specific CD8⁺ T cell responses		STATEMENT: Attenuated Toxoplasma gondii reprograms tumor-associated myeloid cells, enhancing CD8+ T cell activity and IL-12-mediated immunity, highlighting its potential for pancreatic cancer immunotherapy.//An attenuated Toxoplasma gondii strain (CPS) demonstrated significant antitumor effects by altering the tumor microenvironment (TME) and boosting immune responses.... CPS-invaded dendritic ce…
1	Antitumor	1	INNATE AND ADAPTIVE IMMUNE ACTIVATION / REVERSAL OF TME IMMUNOSUPPRESSION	16	2016	Sanders 2016	Attenuated ΔCPS strain; metastatic pancreatic cancer mouse model	Attenuated ΔCPS mutatn strain	Attenutated mutant strain /Innactivated strain	acute-mutant	tumor model	animal	pancreatic cancer (metastatic) mouse model	ΔCPS strain induced tumor regression (by increasing CD4+ and CD8+ T cell responses, overcoming the immune suppression within the tumor microenvironment) and long-term antitumor immunity (by promoting tumor specific IgG)		STATEMENT: Attenuated ΔCPS T.gondii strain treatment of disseminated pancreatic cancer generated strong and long-lasting immune protection. The combination of cell-mediated and humoral immune responses induced by T. gondii suggests a novel approach for pancreatic cancer immunotherapy, warranting further investigation into its clinical applications.//Attenuated Toxoplasma gondii therapy significan…
1	Antitumor	1	INNATE AND ADAPTIVE IMMUNE ACTIVATION / REVERSAL OF TME IMMUNOSUPPRESSION	17	2017	Li Y 2017	Recombinant GRA15-II protein; hepatocellular carcinoma mouse model	Recombinant GRA15II protein	Recombinant protein	non infectious material	tumor model	animal	hepatocellular carcinoma mouse model	rGRA15II polarized macrophages to anti-tumor M1 phenotype		STATEMENT: The study highlights that macrophages polarized by ToxoGRA15II inhibit tumor growth by modulating cytokine production and reducing pro-angiogenic and metastatic factors, showcasing potential for cancer immunotherapy.//Toxoplasma gondii-derived protein ToxoGRA15II was shown to polarize macrophages into an M1 phenotype, enhancing their ability to inhibit hepatocellular carcinoma (HCC) gr…
1	Antitumor	1	INNATE AND ADAPTIVE IMMUNE ACTIVATION / REVERSAL OF TME IMMUNOSUPPRESSION	28	2020	Hafez 2020 (Int J Radiat Biol)	Radiation-attenuated Type II ME49 strain; Ehrlich ascites carcinoma mouse model	Radiation-attenuated Type II ME49 strain	Attenutated mutant strain /Innactivated strain	acute-attenuated	tumor model	animal	Ehrlich ascites carcinoma mouse model	Attenuated strain increased IL-12/CD8⁺ and reduced angiogenesis markers with reversal cancer-associated immunosuppression. and reduction of tumor progression		STATEMENT: Radiation-attenuated T. gondii ME49 generates a cell-mediated anti-tumor response and may offer immunoprotection against malignant ovarian invasion from Ehrlich ascites carcinoma// The prophylactic effect of gamma radiation-attenuated avirulent T. gondii ME49 strain were evaluated in Ehrlich ascites carcinoma (EAC)-bearing mice. Immunization with radiation-attenuated ME49 induced a cel…
1	Antitumor	1	INNATE AND ADAPTIVE IMMUNE ACTIVATION / REVERSAL OF TME IMMUNOSUPPRESSION	23	2021	Li Y 2021	Attenuated Δldh mutants; B16F1 melanoma mouse model	Attenuated Δldh mutant strain	Attenutated mutant strain /Innactivated strain	acute-mutant	tumor model	animal	melanoma B16F1 mouse model	Δldh mutants induced strong Th1/CD8⁺ immunity and suppressed melanoma growth.		STATEMENT: Attenuated T. gondii mutant has the potential to be a good antitumor therapy with the potential to treat cancer and provide new insights into the development of novel tumor therapeutics.//Attenuated Toxoplasma gondii mutants lacking two lactate dehydrogenases were able to stimulate high levels of Th1 immunity... Intratumoral administration of these attenuated T. gondii mutant Δldh1-Δld…
1	Antitumor	1	INNATE AND ADAPTIVE IMMUNE ACTIVATION / REVERSAL OF TME IMMUNOSUPPRESSION	21	2021	Payne 2021	Parasite antigens (Soluble Toxoplasma Antigen-STAg, recombinant profilin-rPRF); KPC pancreatic cancer mouse model	Parasite antigens and recombinant protein (Soluble Toxoplasma Antigen-STAg, recombinant profilin-rPRF)	Parasite antigens +Recombinant protein	non infectious material	tumor model	animal	pancreatic cancer KPC mouse model	STAgs boosted CD4⁺/CD8⁺ infiltration and reduced Tregs via TLR11/12–IFN-γ.		STATEMENT: T.gondii proteins have the potential to be used as effective immunotherapeutic agent. A T.gondii protein demonstrated immunotherapeutic control of murine pancreatic ductal adenocacrcinoma (PDAC) tumor progression.// Soluble Toxoplasma antigen (STAg) contains an immunodominant protein called profilin. Both STAg and profilin have been shown to stimulate an immune response that reduces vi…
1	Antitumor	1	INNATE AND ADAPTIVE IMMUNE ACTIVATION / REVERSAL OF TME IMMUNOSUPPRESSION	24	2021	Xu 2021	Attenuated Δompdc mutant; 4T1 breast cancer mouse model	Attenuated Δompdc mutant strain	Attenutated mutant strain /Innactivated strain	acute-mutant	tumor model	animal	breast cancer 4T1 mouse model	Δompdc mutant increased IL-12/iNOS/TNF-α and reduced metastatic spread.		STATEMENT: Uracil auxotroph strain of Toxoplasma gondii (RH-Δompdc) demonstrated antitumor effects by suppressing tumor growth and metastasis in a mouse model of triple-negative breast cancer (TNBC)....The RH-Δompdc could be a potential anti-tumor strategy//The RH-Δompdcstrain was attenuated by deleting the orotidine 5′-monophosphate decarboxylase (OMPDC) gene, making it unable to replicate in vi…
1	Antitumor	1	INNATE AND ADAPTIVE IMMUNE ACTIVATION / REVERSAL OF TME IMMUNOSUPPRESSION	27	2021	Zhu YC 2021	ΔGRA17 mutant strain; melanoma, colorectal carcinoma, and lung carcinoma mouse models	Attenuated ΔGRA17 mutant strain	Attenutated mutant strain /Innactivated strain	acute-mutant	tumor model	animal	melanoma, colorectal carcinoma, and lung carcinoma mouse models	ΔGRA17 mutant increased innate/adaptive infiltration converting immunologically cold tumors to hot tumors, making them more responsive to checkpoint blockade		STATEMENT: Intratumoral injection of ΔGRA17 induced a systemic effect, improved mouse immune response, and sensitized immunologically 'cold' tumors and rendered them sensitive to immune checkpoint blockade therapy//Intratumoral administration of ΔGRA17 reduced tumor size and weight in preclinical models of melanoma, lung carcinoma, and colon adenocarcinoma, with both injected and distant tumors s…
1	Antitumor	1	INNATE AND ADAPTIVE IMMUNE ACTIVATION / REVERSAL OF TME IMMUNOSUPPRESSION	22	2022	Bahwal 2022	Non-replicating uracil-auxotroph strain (NRUA); Pan02 pancreatic cancer mouse model	Non-replicating uracil-auxotroph (NRUA) mutant strain	Attenutated mutant strain /Innactivated strain	acute-mutant	tumor model	animal	pancreatic cancer Pan02 mouse model	Activated DCs, enhanced CD8⁺ infiltration, reduced myeloid-derived-suppressor-cells (MDSCs).		STATEMENT: An attenuated non replicating T.gondii uracil-auxotroph strain (NRTUA strain) enhanced the antitumor activity of anti-PD1 antibody therapy (programmed cell death-1 (PD-1) immune checkpoint inhibitor) in a pancreatic ductal adenocarcinoma (PDAC) mouse model, by altering the tumor microenvironment (TME). The proposed mechanism for the immunotherapeutic antitumor action of T. gondii was t…
1	Antitumor	1	INNATE AND ADAPTIVE IMMUNE ACTIVATION / REVERSAL OF TME IMMUNOSUPPRESSION	26	2022	Lu 2022	DC-derived exosomes from type II ME49 infection; CT26 colorectal cancer mouse model	DC-derived exosomes from type II ME49	DC-derived Exosomes from live infections	non infectious material	tumor model	animal	colorectal cancer CT26 mouse model	Exosomes from infected dendritic cells reduced the levels of myeloid-derived suppressor cells (MDSCs) via STAT3 inhibition.		STATEMENT: Exosomes derived from T. gondii-infected dendritic cells provide a novel immunotherapeutic approach for reactivating antitumor immunity in colorectal cancer..Exosomes derived from dendritic cells infected with Toxoplasma gondii show antitumoral activity in a mouse model of colorectal cancer//Exosomes isolated from dendritic cells infected with the Me49 strain of T. gondii (DC-Me49-exo)…
1	Antitumor	1	INNATE AND ADAPTIVE IMMUNE ACTIVATION / REVERSAL OF TME IMMUNOSUPPRESSION	19	2022	Zhu S 2022	DC-derived exosomes from type II ME49 strain infection; colorectal carcinoma mouse model	DC-derived exosomes from T.gondii-infected cells (from Type I-RH and Type II-ME49 strain)	DC_derived exosomes from live infections	non infectious material	tumor model	animal	colorectal carcinoma mouse model	miRNAs in ME49-DC-Exosome (miR-155-5p exosomal signaling) induced STAT1-dependent M1 macrophage polarization.		STATEMENT: Exosome derived from T.gondii infected dendritic cells (Me49-DC-Exo) exhibit antitumor effect in mice colorectal cancer, by inhibitting macrophage polarization to M2 phenotype and by regulating SOCS1 (suppressor of cytokine signaling 1) expression by delivering functional miRNA (miR-155-5p). These findings provide new ideas for colorectal cancer immunotherapy... These findings provide …
1	Antitumor	1	INNATE AND ADAPTIVE IMMUNE ACTIVATION / REVERSAL OF TME IMMUNOSUPPRESSION	25	2023	Chen 2023	Attenuated type II ME49Δgra5 mutant strain; 4T1 breast carcinoma mouse model	Attenuated type II ME49Δgra5 mutant strain	Attenutated mutant strain /Innactivated strain	acute-mutant	tumor model	animal	breast cancer 4T1 mouse model	Attenuated T.gondii strain increased CD4⁺/CD8⁺ infiltration and systemic IFN-γ/IL-12.		STATEMENT: The avirulent T.gondii strainME49 Δgra5 (.Knockout gra5 avirulent T.gondii strain)was a potent live attenuated vaccine against T. gondii infection and breast cancer... This avirulent T.gondii strain is a promising attenuated vaccine against breast cancer//A modified Knockout gra5 avirulent T.gondii strain lacking the GRA5 protein (ME49Δgra5) was shown to stimulate strong Th1 immunity a…
1	Antitumor	1	INNATE AND ADAPTIVE IMMUNE ACTIVATION / REVERSAL OF TME IMMUNOSUPPRESSION	20	2024	Mani 2024	Recombinant rGRA6Nt vaccination; MC38 colorectal carcinoma mouse model	Recombinant rGRA6Nt protein	Recombinant protein	non infectious material	tumor model	animal	colorectal carcinoma MC38 mouse model	rGRA6Nt induced tumor-specific IFN-γ⁺ CD8⁺ T cells.		STATEMENT: T.gondii derived recombinant GRA6Nt protein (rGRA6Nt) is a novel and effective recombinant protein adjuvant for immunization, to activate protective immunity specifically against the cancer cells.... rGRA6Nt has the potential to provide a new pathway in cancer immunotherapy//rGRA6Nt is effective for mice immunization and activation of cancer specific protective immunity and inhibition …
1	Antitumor	1	INNATE AND ADAPTIVE IMMUNE ACTIVATION / REVERSAL OF TME IMMUNOSUPPRESSION	18	2024	Nguyen 2024	Acute type II ME49 strain infection; murine glioma model	Type II ME49 strain	Wild type strain	acute-wild type	tumor model	animal	glioma mouse model	T.gondii infection elicited pro-inflammatory Th1 immune response, elevated levels of IFN-γ, and T-cell infiltration within the glioma brain tumor, overcoming the immune suppression of the tumor microenvironment.		STATEMENT: T. gondii infection induced the infiltration of activatable T cells into the tumor mass and led to myeloid cell reprogramming toward a T cell-supportive state...The observation that T. gondii is sufficient to elicit T-cell infiltration into the brain tumors is groundbreaking.... The study provides a concrete foundation for future studies to take advantage of the immune modulatory capac…
1	Antitumor	2	APOPTOSIS	29	2005	Choo 2005	Parasite antigen (Toxoplasma Lysate Antigens-TLA); human glioma cell invitro and in vivo model	Parasite antigens (Toxoplasma Lysate Antigens-TLA)	Parasite antigens	non infectious material	tumor model	in vitro and in vivo	human glioma cell in vitro and in vivo model	TLA increased apoptosis		STATEMENT: T.gondii is a non specific potent immune stimulant and has antitumor activity in some types of cancers. Glioma is the most common primary brain tumor in adults, constituting 40% of all brain tumors. Immunotherapy has been suggested as an additional mode of treatment. Toxoplasma lysate antigen (TLA) inhibited proliferation and invasion of glioma cells both in vitro and in vivo, in gliom…
1	Antitumor	2	APOPTOSIS	30	2020	Şahar 2020	Type I RH infection; Her2/Neu⁺ breast carcinoma cell in vitro model	Type I RH strain	Wild type strain	stage not applicable/in vitro infection	tumor model	in vitro	breast cancer Her2/Neu⁺in vitro model	Tachyzoite infection induced rapid apoptosis.		STATEMENT: T. gondii tachyzoites have an affinity for cancerous cells. During penetration of T. gondii to these cancer cells, microneme protein 1 (TgMIC1) forms a complex with TgMIC4 and TgMIC6 and binds to sialylated glycolconjugates on cancer cell surface. Moreover, T.gondii tachyzoites, stimulate potent immunity and as a result increase survival against cancer //Toxoplasma gondii tachyzoites s…
1	Antitumor	2	APOPTOSIS	31	2020	Hafez 2020 (TCRT)	Radiation attenuated Type II M49 strain; Ehrlich ascites carcinoma mouse model	Radiation attenuated Type II M49 strain	Attenuated/Inactivated strain	acute-attenuated	tumor model	animal	Ehrlich ascites carcinoma mouse model	Attenuated strain activated intrinsic apoptosis pathways, increased IL-12/IFN-γ/CD8⁺, reduced angiogenesis markers, nitric oxide, and tumor-promoting inflammatory markers (STAT-3 and TNF-a) and reduced tumor burden		STATEMENT: There is evidence of potency of radiation attenuated Toxoplasma vaccine in immune activation and targeting tumor cell that can be used as a prophylactic or an adjuvant in combination with chemotherapeutic drugs...Vaccination with gamma radiation-attenuated Toxoplasma gondii provides immunoprotective effects against ovarian cancer infiltration and shows potential as a novel immunotherap…
1	Antitumor	3	ANTI-ANGIOGENESIS	32	2001	Hunter 2001	Acute type I RH infection; B16 melanoma & Lewis lung carcinoma mouse models	Type I RH strain	Wild type strain	acute-wild type	tumor model	animal	melanoma B16 & Lewis lung carcinoma mouse models	Acute infection eliminated VEGF expression and tumor vascularization.		STATEMENT Acute T.gondii infection caused a strong systemic suppression of angiogenesis. This suppression resulted in severe hypoxia and avascular necrosis that are incompatible with progressive neoplastic growth. Suppression of tumor neovascularization is a novel critical mechanism for infection induced resistance to tumors. // Acute Toxoplasma infection inhibited neoplastic growth of melanoma. …
1	Antitumor	3	ANTI-ANGIOGENESIS	33	2007	Kim 2007	Acute type II ME49 strain infection; Lewis lung carcinoma mouse model	Type II ME49 strain	Wild type strain	acute-wild type	tumor model	animal	Lewis lung carcinoma mouse model	Acute infection induced Th1 Immune response and antiangionenic activity with reduction in tumor growth.		STATEMENT: Acute T. gondii infection inhibits tumor growth in the Lewis lung carcinoma (LLC) mouse model through the induction of Th1 immune responses and antiangiogenic activity...T. gondii could be a potential agent for cancer immunotherapy by stimulating cellular immune responses and inhibiting tumor-induced neovascularization. //The study investigated the antitumor effects of Toxoplasma gondi…
1	Antitumor	3	ANTI-ANGIOGENESIS	34	2010	Pyo 2010	Parasite antigens (Toxoplasma Lysate antigens-TLA); Sarcoma-180 mouse model	Parasite antigens (Toxoplasma Lysate Antigen-TLA)	Parasite antigens	non infectious material	tumor model	animal	Sarcoma-180 mouse model	TLA reduced CD31 expression (a marker associated with angiogenesis) and increased IL-12 levels (a cytokine suppressing tumor vascularization).		STATEMENT: Formalin-fixed T. gondii or TLA in the murine sarcoma-180 tumor model results in a decrease of both tumor size and CD31 expression.//Injection of Toxoplasma gondii lysate antigen (TLA) or formalin-fixed tachyzoites demonstrated significant antitumor effects in a mouse sarcoma-180 tumor model, with reduced tumor size and weight compared to control mice injected with PBS. Histological an…
1	Antitumor	3	ANTI-ANGIOGENESIS	35	2014	Pyo 2014	Parasite antigen (Toxoplasma lysate antigens-TLA); Sarcoma-180 in nude mice	Parasite antigens (Toxoplasma Lysate Antigens-TLA)	Parasite antigens	non infectious material	tumor model	animal	Sarcoma-180 mouse model	TLA induced IL-12 production and activated macrophage-mediated innate immune response independent of adaptive immunity.		STATEMENT: Toxoplasma lysate antigen suppresses tumor growth and metastasis by inducing IL-12 production and activating macrophage-mediated innate immune responses, offering insights into its potential use in immunotherapy.//Toxoplasma gondii lysate antigen (TLA) demonstrated significant antitumor effects in both euthymic and athymic mice. TLA treatment reduced tumor size and metastasis by suppre…
1	Antitumor	3	ANTI-ANGIOGENESIS	36	2023	Ismail 2023	Autoclaved T.gondii vaccine (ATV) ± cyclophosphamide; Ehrlich solid carcinoma mouse model	Autoclaved T.gondii strain	Attenutated mutant strain /Innactivated strain	acute-inactivated	tumor model	animal	Ehrlich solid carcinoma mouse model	ATV reduced VEGF and increased the CD8⁺/Treg (T regulatory cells) ratios inside the tumor.		STATEMENT: Autoclaved Toxoplasma vaccine (ATV) significantly reduced vascular endothelial growth factor (VEGF) expression, with inhibitory effect on neovascularization, leading to marked tumor hypoxia and avascular necrosis that stunted progressive neoplastic growth// T.gondii derived antigen modifies tumor microenvironment of Ehrlich solid carcinoma (ESC) murine model and enhances immunotherapeu…
1	Antitumor	4	MOLECULAR MIMICRY	38	2019	Mohamadi 2019	Serum from T.gondii infected mice; murine tumor cell lines (fibrosarcoma, melanoma, carcinoma) in vitro	Serum (from T.gondii infected mice)	Not applicable (serum)	stage not applicable/ in vitro use of non infectious material	tumor model	in vitro	fibrosarcoma, melanoma, mouse carcinoma in vitro model	Antibodies from infected mice selectively bound tumor cells—but not normal lymphocytes—indicating antigenic mimicry and tumor-selective immune recognition.		STATEMENT: Anti-Toxoplasma antibodies may be used to develop selective drug delivery systems or cancer immunotherapy by targeting shared antigens between cancer cells and the parasite.//Anti-Toxoplasma gondii antibodies were found to selectively bind to the surface of mouse melanoma and breast cancer cells, but not to normal mouse spleen lymphocytes. This selective attachment suggests a shared ep…
1	Antitumor	4	MOLECULAR MIMICRY	37	2023	Eissa 2023	Autoclaved T.gondii vaccine (ATV); Ehrlich solid carcinoma mouse model	Autoclaved T.gondii strain	Attenutated mutant strain /Innactivated strain	acute-inactivated	tumor model	animal	Ehrlich solid carcinoma mouse model	ATV shared antigenic protein bands with tumor tissue indicating molecular mimicry and cross-reactive immune recognition.		STATEMENT: An autoclaved Toxoplasma gondii vaccine (ATV) demonstrated strong prophylactic antitumor activity against Ehrlich solid carcinoma (ESC) in mice..This is the first report highlighting the existence of cross-reactive antigens between Toxoplasma gondi parasite and cancer cells of Ehrlich carcinoma//Mice immunized with ATV before tumor induction showed a 13.3% reduction in tumor incidence …
1	Antitumor	5	CELL INTRINSIC PATHWAYS	39	2015	Chang 2015	Recombinant ROP16 protein; neuroblastoma cell model	Recombinant ROP16 protein	Recombinant protein	stage not applicable/ in vitro use of non infectious material	tumor model	in vitro	neuroblastoma in vitro model	rROP16 promoted apoptosis by activating p53 pathway (which directly activates the proapoptotic protein Bax) and inducing G1phase arrest (by increasing p21 expression and decreasing CDK expression).		STATEMENT: T. gondii rhoptry protein 6 (ROP16) triggers apoptosis in neuroblastoma cell lines and cell arrest through a ROP-16-p53 direct interaction ...ROP16 induced apoptosis via the mitochondria-dependent p53 pathway (via direct serine 15/37 phosphorylation of p53), increasing pro-apoptotic Bax expression, and caspase 9 and inducing cell cycle arrest in G1 phase (by increasing p21 expression a…
1	Antitumor	5	CELL INTRINSIC PATHWAYS	40	2016	Wang 2016	Acute type I RH infection; hepatocarcinoma cell model	Type I RH infection	Wild type strain	stage not applicable/ in vitro infection	tumor model	in vitro	hepatocarcinoma in vitro model	Acute infection induced apoptosis and growth suppression;via G0/G1 cycle arrest and increase in apoptosis associated caspase-3 protein level and decrease of the anti-apoptotic Bcl-2 protein.		STATEMENT: Acute RH-strain infection suppressed cancer growth in hepatocarcinoma by altering cell cycle regulators and reducing cell proliferation (G0/G1 cycle arrest via downregulation of cell cycle related genes cyclin B1 and cdc2 ) in addition to promoting pro-apoptotic pathways (via increase in caspase-3 protein and decrease in anti-apoptotic Bcl-2 protein).//Acute infection inhibited prolife…
1	Antitumor	5	CELL INTRINSIC PATHWAYS	41	2018	Chen 2018	Acute type II ME49 infection; human leukemia T-cell model	Type II ME49 infection	Wild type strain	stage not applicable/ in vitro infection	tumor model	in vitro	human T-cell leukemia in vitro model	Acute infections induces apoptosis through upregulation of protease A20 (that inhibits NF-κB) and downregulation of antiapoptotic protein ABIN.		STATEMENT: T.gondii induces apoptosis in human leukaemia T-cells through the NF-kB pathway and related regulatory proteins.T.gondii promotes apoptosis in human leukaemia T cell lines, through upregulation of levels of A20 (a protease that inhibit NF-kB activation)//T.gondii strain induces apoptosis of human leukemia T-cells via downregulation of an anti-apoptotic protein expression (ABIN1)... T.g…
1	Antitumor	5	CELL INTRINSIC PATHWAYS	42	2019	Kim 2019	Recombinant GRA16 protein; HepG2/MCF-7 tumor mouse models	Recombinant GRA16 protein	Recombinant protein	non infectious material	tumor model	animal	hepatocellular and breast cancer mouse model (HepG2/MCF-7)	rGRA16 stabilized PTEN and activated p53 tumor suppressive pathways.		STATEMENT: In a mouse xenograft model, GRA16-stable HepG2 cells significantly reduced tumor growth and weight compared to controls...Toxoplasma gondii GRA16 protein has potential as an anticancer therapeutic by targeting the PTEN-p53 tumor suppressor pathways.//Toxoplasma gondii dense granule protein GRA16 demonstrated an anticancer effect by inducing apoptosis in hepatocellular carcinoma (HCC) c…
1	Antitumor	5	CELL INTRINSIC PATHWAYS	47	2020	Kim 2020	Recombinant GRA8 protein; HCT116 colon cancer in vitro and in vivo model	Recombinant GRA8 protein	Recombinant protein	non infectious material	tumor model	in vitro and in vivo	colon cancer HCT116 in vitro and in vivo model	rGRA8 protein induced antitumor activity/apoptosis via mitochondria activation (mitochondria "metabolic resuscitation")		STATEMENT: The recombinant peptide rATRAM-GRA8-M/AS (recombinant acidity-triggered rational membrane (ATRAM)-conjugated multifunctional GRA8 peptide) is a novel therapeutic approach for cancer therapy, causing mitochondrial metabolic resuscitation...The rATRAM-GRA8-M/AS-induced the HCT116 ((human colon tumor 116) cell death by mitochondria activation....Recombinant T.gondii GRA8 immunotherapy rep…
1	Antitumor	5	CELL INTRINSIC PATHWAYS	46	2020	Seo 2020	Recombinant GRA16 protein; non small cell lung carcinoma (NSCLC) mouse model	Recombinantn GRA16 protein	Recombinant protein	non infectious material	tumor model	animal	non small cell lung carcinoma (NSCLC) mouse model	rGRA16 inhibited AKT/NF-κB and induced G2/M arrest and apoptosis, reducing chemoresistance (via inhibition of NF-kB activation)		STATEMENT: GRA16 (a dense granule protein of T.gondii) has anticancer activity by increasing the effectiveness of chemotherapy via inhibition of NF-kB activation/// Toxoplasma gondii GRA16 protein demonstrated anticancer potential by enhancing the effect of irinotecan in non-small-cell lung carcinoma (NSCLC) cells...GRA16 lowered NF-κB activation during treatment of NSCLC with the chemotherapeuti…
1	Antitumor	5	CELL INTRINSIC PATHWAYS	49	2022	Seo 2022	Recombinant GRA16 protein; colorectal cancer cell model	Recombinant GRA16 protein	Recombinant protein	stage not applicable in vitro use of non infectious material	tumor model	in vitro	colorectal cancer in vitro model	rGRA16 stabilized the tumor suppressor PTEN, inhibited AKT/STAT3/NF-κB signaling pathways, caused telomere shortening, DNA damage, and cell cycle arrest, ultimately reducing cancer cell proliferation.		STATEMENT: Toxoplasma GRA16 protein modulates the PTEN/AKT signaling pathway to inhibit telomerase activity and induce apoptosis, providing a potential therapeutic strategy for colorectal cancer//The T.gondii dense granule protein GRA16 was shown to suppress telomerase activity and promote apoptosis in colorectal cancer cells. GRA16 stabilized the tumor suppressor PTEN, which inhibited the AKT si…
1	Antitumor	5	CELL INTRINSIC PATHWAYS	48	2024	Li G 2024	Recombinant ROP16 protein; lung adenocarcinoma models	Recombinant ROP16 protein	Recombinant protein	stage not applicable in vitro use of non infectious material	tumor model	in vitro	lung adenocarcinoma in vitro models	rROP16 activated STAT3 (inhibiting cancer cell proliferation); increased p21 (inducing cell cycle arrest); regulated the p53, Bax, Bcl-2, cleaved-caspase 3 and caspase 9 (reducing the invasion and migration of cancer cells) and induced apoptosis		STATEMENT: The Toxoplasma gondii Rhoptry Protein 16 (ROP16), showed anticancer potential....it significantly reduces lung cancer cell growth by inducing programmed cell death (apoptosis), halting the cell cycle, and blocking the cells' ability to invade or spread. These effects are largely mediated by the activation of an immune-related pathway, which regulates the cancer cells' behavior//Recombi…
2	Protumor	6	PRO-TUMOR EFFECTS	52	2026-02-19	Zhou LJ 2019	T.gondii infection (Type I strain RH, RH-∆rop18, RH-ROP18-GFP-Flag, Type II strain ME49, Type III strain VEG), ROP18 expression; U251 glioblastoma model	Type I (RH, RH-∆rop18, RH-ROP18-GFP-Flag), Type II (ME49), Type III (VEG) strains	Wild type strain	stage not applicable/ in vitro infection	tumor model	in vitro	U251 glioblastoma in vitro model	ROP18 expression after T.gondii infection inhibits ATP-induced apoptosis by interfering with P2X1 function and the mitochondrial aoptotic pathway		STATEMENT:.Toxoplasma gondii ROP18 expression inhibits human glioblastoma cell apoptosis through a mitochondrial pathway by targeting host cell P2X1// The apoptosis rates of glial or immune cells infected by any T. gondii strain (RH-type I, ME49-type II and VEG-type III) were significantly inhibited compared with their uninfected controls.. Toxoplasma gondii infection inhibits ATP-induced host ce…
2	Protumor	6	PRO-TUMOR EFFECTS	51	2022	Jung 2022	Exosomes from T.gondii-infected (Type I-RH and Type II-ME49) BV2 microglia; U87 glioma in vitro model and mouse tumor model	Exosomes from T.gondii-infected cells (from Type I-RH and Type II-ME49 strain)	Exosomes	non infectious material	tumor model	in vitro and in vivo	U87 glioma in vitro and in vivo mouse model	T.gondii infection-derived exosomal microRNA (miRNA-21) decreased expression of anti-tumorigenic genes (FoxO1, PTEN, and PDCD4) and increased proliferation of U87 glioma cells (in vitro) and tumor growth (in vivo)		STATEMENT: Exosomal miRNA-21 from T.gondii infected microglial cells may play an important role as a cell growth promotor of U87 glioma cells through a down-regulation of anti-tumorigenic genes and contributes to the growth of brain tumors// The increased exosomal miRNA-21 from T.gondii infected microglial cells plays a role as a cell growth promoter of glioma cells through a down regulation of a…
3	Dual Stage Dependent Effect	7	DUAL/STAGE DEPENDENT EFFECTS	53	2024	Song Y 2024	Acute T.gondii infection models with type I RH strain vs chronic infection models with type II ME49 strain; Lewis lung cancer mice models	Type I RH vs type II ME49 strain	Wild type strain	acute vs chronic	tumor model	animal	Lewis lung cancer mouse model	Acute RH-strain infection inhibited tumor growth by increasing Th1 and cytotoxic CD8+ cells into the tumor microenvironment (TME); whereas chronic ME49-strain infection enhanced TME immunosuppression by decreasing cytotoxic CD8+ cells and Th1 cells infiltration into the TME.		STATEMENT: The acute T. gondii infection model induced time‐dependent reversal of the immunosuppression in the tumor microenvironment (TME) whilethe chronic infection model enhanced TME immunosuppression//Acute and chronic Toxoplasma gondii infection models were found to have opposing effects on tumor growth in a mouse model... Acute T. gondii infection suppresses tumor growth through immune acti…
4	Signaling Pathway/Transcriptomic analysis pertinent to Cnacer	8	Signaling pathway analysis	43	2017	Ngô 2017	Signaling pathway analysis: Disease-deconvolution computational analysis of T.gondii infected brain cells (Type I,II, III) revealed modulation of important carcinogenesis pathways; non tumor infection model	Type I (GT1, RH), Type II ( ME49, Pru), Type III (VEG) strains	Wild type strain	Signaling pathway analysis pertinent to cancer after acute infection; but no tumor model	non tumor infection model-signaling pathway analysis pertinent (SPA) to cancer	in vitro	non tumor in vitro infection model	Computational signaling pathway analysis of T.gondii infected brain cells revealed modulation of important carcinogenesis pathways such as Wnt/Ca+pathway (14 genes),TGF-β,and STAT pathway.+P51:Q55		STATEMENT: Toxoplasma gondii modulates host signaling pathways and molecules, creating an inflammatory and oncogenic environment that may contribute to the development of cancer and neurological disorders.//Disease-Deconvolution analysis of brain infectome unveiled correlation with genetic pathways involved in cancer, malignant solid tumor, genital tumor, urogenital cancer, abdominal cancer (that…
4	Signaling Pathway/Transcriptomic analysis pertinent to Cnacer	8	Signaling pathway analysis	44	2019	Lu 2019	Acute type II strain PRU infection of mice; non tumor infection model; signaling pathway analysis of T.gondii infected mice	Type II PRU (Prugniaud) steain	Wild type strain	Signaling pathway analysis pertinent to cancer after acute infection; but no tumor model	non tumor infection model-signaling pathway analysis (SPA) pertinent to cancer	animal	non tumor animal infection model	Transcriptomic analysis of mRNA after mice acute T.gondii infection showed changes in cancer pathways towards inhibition of tumor growth. In T.gondii infected samples, genes involved in p53 signaling pathway, colorectal cancer pathway (DCC, Smad2, Smad 4, hMLH1, hMSH2, HMSH3), non small cell lung cancer signaling pathway (RASSF1, EGFR) and breast cancer pathway (BRCA1, CCND1) were up regulated or…		STATEMENT: Transcriptomics deep sequencing analysis of T.gondii infected mice using the KEGG (Kyoto encyclopedia of genes and genomes (KEGG) database indicated that the cancer pathway changed after infection with T.gondii, and this could possibly inhibit the growth of tumor.// Genes involved in P53 signaling pathway ( tumor suppression pathway), colorectal cancer pathway, non-small cell lung canc…
4	Signaling Pathway/Transcriptomic analysis pertinent to Cnacer	8	Signaling pathway analysis	54	2022	Hou 2022	Acute T.gondii infections with YZ-1 strain of porcine brain; non tumor infection pig model/ signaling pathway analysis via miRNA profiling	YZ-1 strain	Wild type strain	Signaling pathway analysis pertinent to cancer after acute infection; but no tumor model	non tumor infection model-signaling pathway analysis (SPA) pertinent to cancer	animal	non tumor pig infection model	Acute T.gondii infection modulated miRNAs expression profiles in brain tissues and modulated host cell signaling pathways regulating tumorigenesis pathways (in addition to induction of apoptosis, NF-κB inflammatory response, autophagy, oxidative stress)		STATEMENT:Toxoplasma gondii infection alters the brain’s microRNA (miRNA) expression, which affects processes like inflammation, apoptosis, oxidative stress, and tumor-related signaling pathways// High throughoutput sequencing was used to investigate expression profiles of brain miRNAs in T.gondii infected pigs 10,25 and 50 days post infection// MicroRNA-Gene Network Analysis was performed//In th…
4	Signaling Pathway/Transcriptomic analysis pertinent to Cnacer	8	Signaling pathway analysis	50	2022	Wang 2022	Acute infection of mice with low virulent T.gondii strain (Prugniaud strain); non tumor infection model/signaling pathway analysis via miRNA transcriptomic analysis	Type II PRU (Prugniaud) steain	Wild type strain	Signaling pathway analysis pertinent to cancer after acute infection; but no tumor model	non tumor model-signaling pathway analysis (SPA) pertinent to cancer	animal	non tumor animal infection model	Acute T. gondii infection of mice suppressed tumor growth through miRNA-mediated pathways; downregulation of oncogenic miRNAs and increased expression of tumor suppressor genes Lats1/Lats2/TNFrs11b.		STATEMENT: Cancer‑associated miRNAs were altered in mice after T. gondii infection. Antitumor genes (Tnfrsf11b, Lats2 and Lats1) were changed accordingly. In addition, a larger amount of Lats2 and Lats1 protein expression was detected in T. gondii‑infected mice than in controls, indicating that T. gondii may enhance host immunity against cancer by enhancing the abundance of antitumor proteins//To…
4	Signaling Pathway/Transcriptomic analysis pertinent to Cnacer	8	Signaling pathway analysis	45	2024	Ye 2024	Type I (RH) and Type II (ME49) strain infection; human breast cancer cell in vitro infection model and signaling pathway analysis	Type I (RH) and Type II (ME49) strain	Wild type strain	Signaling pathway analysis pertinent to cancer after acute infection; in vitro tumor model	tumor model-signaling pathway analysis pertinent to cancer	in vitro	human breast cancer in vitro infection model	T. gondii infection showed antitumor effect via transcriptional regulation of several signaling pathways related to the growth and metabolism such as ribosome and the IL-17 signaling pathway.		STATEMENT:T. gondii was able to inhibit the growth and migration of breast cancer cells by transcriptionally regulating several signaling pathways which were related to the growth and metabolism such as ribosome and the IL-17 signaling pathway//T. gondii transcriptionally regulates several signaling pathways by altering the hub genes such as BRCA1 (tumor suppressor gene) , MYC gene ( potent oncog…
